# Supplementary material for: A method for achieving complete microbial genomes and improving bins from metagenomics data
Source: PLoS Comput Biol. 2021 May 7;17(5):e1008972. doi: 10.1371/journal.pcbi.1008972 (PMC8172020; doi:10.1371/journal.pcbi.1008972)
Supplement: S1 Table — Information on if the ribosomal operon in a genome is operonic or unlinked, as well as additional notes and the distance between ribosomal RNA genes. (XLSX) [file pcbi.1008972.s008.xlsx]

## Sheet: S1 Table
Genome ID	GTDB-tk Taxonomy	SILVA Classification of SSU	Ribosomal Operon Status	Notes	Distance between SSU and LSU (bp)	Distance between LSU and 5S (bp)
ERX2165959_bin_184	Paceibacteria	Unclassified	Unlinked 16S and 23S		43790	58
ERX2165959_bin_23	Microgenomatia	Unclassified	Unlinked 16S and 23S		8467	94
ERX2165959_bin_53	Microgenomatia	Unclassified	Unlinked 16S and 23S		2872	57
ERX2165959_bin_80	Microgenomatia	Unclassified	Unlinked 16S and 23S		8985	191
SRX1085364_bin_95	Microgenomatia	Bacteria;Patescibacteria;Microgenomatia;Candidatus Woesebacteria;	Operonic by tRNAs and ORFs	Linked by 2 tRNAs, 2 homing endonucleases	1660	2235
SRX1775573_bin_5	Gracilibacteria	Bacteria;Patescibacteria;Gracilibacteria;Candidatus Peregrinibacteria;	Operonic by tRNAs and ORFs	Linked by 2 tRNAs, 1 ORF	1025	117
SRX1775577_bin_36	Gracilibacteria	Bacteria;Patescibacteria;Gracilibacteria;Candidatus Peregrinibacteria;	Operonic by tRNAs and ORFs	Linked by 2 tRNAs, 1 ORF	1025	117
SRX1775579_bin_0	Dojkabacteria	Bacteria;Patescibacteria;Dojkabacteria;	Operonic by tRNAs	Linked by 2 tRNAs	386	131
SRX1990955_bin_0	Margulisbacteria (phylum); WOR-1	Bacteria;WOR-1;	Operonic by tRNAs	Linked by 2 tRNAs	372	33
SRX1990959_bin_38	Paceibacteria	Bacteria;Patescibacteria;Parcubacteria;Candidatus Azambacteria;	Unlinked 16S and 23S		82919	71
SRX2200098_bin_18	Chloroflexota (phylum); Dehalococcoidia	Bacteria;Chloroflexi;Dehalococcoidia;Dehalococcoidales;Dehalococcoidaceae;Dehalococcoides;	Unlinked 16S and 23S		641755	101
SRX2838984_bin_5	Paceibacteria	Bacteria;Patescibacteria;Parcubacteria;Candidatus Kaiserbacteria;	Unlinked 16S and 23S	Shorter distance between 16S and 5S than 16S and 23S	16399	314
SRX3024504_bin_47	Paceibacteria	Bacteria;Patescibacteria;Parcubacteria;Candidatus Kaiserbacteria;	Unlinked 16S and 23S	Shorter distance between 16S and 5S than 16S and 23S	11595	100
SRX3024507_bin_14	ABY1	Unclassified;	Unlinked 16S and 23S	Shorter distance between 16S and 5S than 16S and 23S	133160	86
SRX3024507_bin_96	Paceibacteria	Bacteria;Patescibacteria;Parcubacteria;Candidatus Kaiserbacteria;	Unlinked 16S and 23S	Shorter distance between 16S and 5S than 16S and 23S	11721	100
SRX3024508_bin_27	Paceibacteria	Bacteria;Patescibacteria;Parcubacteria;Candidatus Kaiserbacteria;	Unlinked 16S and 23S	Shorter distance between 16S and 5S than 16S and 23S	11833	100
SRX3307784_bin_186	Paceibacteria	Unclassified;	Unlinked 16S and 23S	Shorter distance between 16S and 5S than 16S and 23S	6492	84
SRX3307784_bin_197	Paceibacteria	Unclassified;	Unlinked 16S and 23S	Shorter distance between 16S and 5S than 16S and 23S	70327	228
SRX3307784_bin_224	Microgenomatia	Unclassified;	Unlinked 16S and 23S		2872	57
SRX3307784_bin_45	UBA1384	Unclassified;	Unlinked 16S and 23S		26291	60
SRX3307784_bin_80	Microgenomatia	Unclassified;	Unlinked 16S and 23S		8974	191
SRX3307784_bin_91	Paceibacteria;	Unclassified;	Opposite strands	Shorter distance between 16S and 5S than 16S and 23S	256247	58
SRX3348993_bin_93	Saccharimonadia	Unclassified;	Operonic by tRNAs and ORFs	Linked by 2 tRNAs, 1 ORF	1456	186
SRX3574179_bin_116	Saccharimonadia	Unclassified;	Operonicby tRNAs and ORFs	Linked by 2 tRNAs, 3 ORFs	1959	189
SRX3574179_bin_12	ABY1	Unclassified;	Unlinked 16S and 23S	Shorter distance between 16S and 5S than 16S and 23S	128000	58
SRX3574179_bin_242	Microgenomatia	Unclassified;	Unlinked 16S, 23S, and 5S		7805	2882
SRX3574179_bin_244	Paceibacteria	Unclassified;	Unlinked 16S and 23S	Shorter distance between 16S and 5S than 16S and 23S	9070	117
SRX3574179_bin_38	Paceibacteria	Unclassified;	Unlinked 16S and 23S	Shorter distance between 16S and 5S than 16S and 23S	95175	91
SRX3574179_bin_63	ABY1	Bacteria;Patescibacteria;ABY1;Candidatus Magasanikbacteria;	Opposite strands		297987	219
SRX3574179_bin_75	ABY1	Bacteria;Patescibacteria;ABY1;Candidatus Komeilibacteria;	Unlinked 16S and 23S		24645	255
SRX3602289_bin_51	Microgenomatia	Bacteria;Patescibacteria;Microgenomatia;Candidatus Pacebacteria;	Unlinked 16S and 23S		304260	155
SRX3602720_bin_127	Paceibacteria	Unclassified;	Operonic by tRNAs and ORFs	Linked by 1 tRNA, 1 ORF	1375	55
SRX3602720_bin_74	ABY1	Unclassified;	Unlinked 16S and 23S		14712	210
SRX5650846_bin_20	Microgenomatia	Unclassified;	Unlinked 16S and 23S		4935	63
SURF_D_bin_21	Microgenomatia	Unclassified;	Unlinked 16S and 23S		11721	74
SURF_D_bin_31	Microgenomatia	Unclassified;	Unlinked 16S and 23S	Shorter distance between 16S and 5S than 16S and 23S	309434	170
