# Supplementary material for: A method for achieving complete microbial genomes and improving bins from metagenomics data
Source: PLoS Comput Biol. 2021 May 7;17(5):e1008972. doi: 10.1371/journal.pcbi.1008972 (PMC8172020; doi:10.1371/journal.pcbi.1008972)
Supplement: S2 Table — The GUNC results indicate that the circularized genomes in this study are not chimeric. (XLSX) [file pcbi.1008972.s009.xlsx]

## Sheet: GUNC.maxCSS_level
genome	n_genes_called	n_genes_mapped	n_contigs	taxonomic_level	proportion_genes_retained_in_major_clades	genes_retained_index	clade_separation_score	contamination_portion	n_effective_surplus_clades	mean_hit_identity	reference_representation_score	pass.GUNC
SURF_D_bin_21_contigs	1050	876	1	kingdom	0.99	0.83	0	0	0	0.57	0.47	TRUE
SRX2838984_bin_5_contigs	1024	862	1	kingdom	1	0.84	0	0	0	0.56	0.47	TRUE
SRX3574179_bin_75_contigs	923	870	1	kingdom	1	0.94	0	0	0	0.7	0.66	TRUE
SRX3574179_bin_242_contigs	1157	996	1	kingdom	1	0.86	0	0	0	0.58	0.5	TRUE
SRX1775579_bin_0_contigs	708	625	1	kingdom	0.99	0.87	0	0	0	0.64	0.56	TRUE
SRX3348993_bin_93_contigs	1055	859	1	kingdom	0.99	0.81	0	0	0	0.55	0.44	TRUE
SRX1990955_bin_0_contigs	1628	1605	1	kingdom	1	0.98	0	0	0	0.99	0.97	TRUE
SRX3307784_bin_224_contigs	723	687	1	kingdom	1	0.95	0	0	0	0.69	0.66	TRUE
SRX1990959_bin_38_contigs	590	579	1	kingdom	1	0.98	0	0	0	0.99	0.97	TRUE
SRX3024507_bin_14_contigs	969	927	1	kingdom	1	0.95	0	0	0	0.9	0.85	TRUE
SRX3024504_bin_47_contigs	722	627	1	kingdom	1	0.87	0	0	0	0.69	0.6	TRUE
SRX1775573_bin_5_contigs	881	765	1	kingdom	0.99	0.86	0	0	0	0.51	0.44	TRUE
SRX3574179_bin_63_contigs	1078	857	1	kingdom	1	0.79	0	0	0	0.52	0.41	TRUE
SRX1775577_bin_36_contigs	881	765	1	kingdom	0.99	0.86	0	0	0	0.51	0.44	TRUE
SRX1085364_bin_95_contigs	908	905	1	kingdom	1	1	0	0	0	0.99	0.99	TRUE
SRX3574179_bin_12_contigs	1002	817	1	kingdom	0.99	0.8	0	0	0	0.49	0.4	TRUE
SRX3307784_bin_197_contigs	829	713	1	kingdom	0.99	0.86	0	0	0	0.59	0.51	TRUE
SRX3307784_bin_45_contigs	849	713	1	kingdom	0.99	0.83	0	0	0	0.48	0.4	TRUE
SRX3307784_bin_186_contigs	598	566	1	kingdom	1	0.95	0	0	0	0.8	0.76	TRUE
SRX3574179_bin_244_contigs	757	617	1	kingdom	1	0.81	0	0	0	0.62	0.5	TRUE
SRX3602720_bin_127_contigs	749	688	1	kingdom	0.99	0.91	0	0	0	0.58	0.53	TRUE
SRX3307784_bin_80_contigs	1019	931	1	kingdom	0.99	0.91	0	0	0	0.71	0.64	TRUE
SRX3602289_bin_51_contigs	855	814	1	kingdom	1	0.95	0	0	0	0.92	0.88	TRUE
SRX3024508_bin_27_contigs	722	627	1	kingdom	1	0.87	0	0	0	0.69	0.6	TRUE
SRX3307784_bin_91_contigs	547	499	1	kingdom	0.99	0.91	0	0	0	0.58	0.52	TRUE
SRX3602720_bin_74_contigs	998	895	1	kingdom	0.99	0.89	0	0	0	0.62	0.55	TRUE
SURF_D_bin_31_contigs	1442	1246	1	kingdom	1	0.86	0	0	0	0.58	0.5	TRUE
ERX2165959_bin_184_contigs	547	499	1	kingdom	0.99	0.91	0	0	0	0.58	0.52	TRUE
SRX3024507_bin_96_contigs	722	627	1	kingdom	1	0.87	0	0	0	0.69	0.6	TRUE
ERX2165959_bin_23_contigs	1177	1003	1	kingdom	1	0.85	0	0	0	0.67	0.57	TRUE
SRX3574179_bin_38_contigs	696	636	1	kingdom	1	0.91	0	0	0	0.61	0.55	TRUE
ERX2165959_bin_80_contigs	1021	932	1	kingdom	0.99	0.91	0	0	0	0.71	0.64	TRUE
SRX2200098_bin_18_contigs	1470	1418	1	kingdom	0.99	0.96	0	0	0	0.92	0.88	TRUE
ERX2165959_bin_53_contigs	723	687	1	kingdom	1	0.95	0	0	0	0.69	0.66	TRUE
SRX5650846_bin_20_contigs	984	880	1	kingdom	1	0.89	0	0	0	0.75	0.67	TRUE
SRX3574179_bin_116_contigs	960	749	1	kingdom	0.99	0.78	0	0	0	0.55	0.43	TRUE
