# Supplementary material for: A method for achieving complete microbial genomes and improving bins from metagenomics data
Source: PLoS Comput Biol. 2021 May 7;17(5):e1008972. doi: 10.1371/journal.pcbi.1008972 (PMC8172020; doi:10.1371/journal.pcbi.1008972)
Supplement: S3 Table — We applied Jorg to the bins by using a subsample of the reads because the original dataset was very large. Completeness and contamination were calculated by CheckM using the lineage workflow. For the MetaBat 2 bins, we did not apply Jorg to Bin 3 because of its small size and we did not apply Jorg to Bin 6 because it is comprised of contigs from the 2 yeast genomes (note that the GTDB-Tk classification is incorrect, likely because it does not look for eukaryotic taxonomy). (XLSX) [file pcbi.1008972.s010.xlsx]

## Sheet: S2 Table
Bin	Jorg iteration	Completeness		Contamination		N50		GTDB-Tk Classification
(Metabat2)		Original	Jorg	Original	Jorg	Original	Jorg
bin.1	Iteration 10	99.45	99.45	6.01	7.1	543051	543479	d__Bacteria;p__Firmicutes;c__Bacilli;o__Lactobacillales;f__Listeriaceae;g__Listeria;s__Listeria
bin.2	Iteration 2	27.59	27.59	0	0	54541	55675	d__Bacteria;p__Firmicutes;c__Bacilli;o__Lactobacillales;f__Lactobacillaceae;g__Limosilactobacillus;s__Limosilactobacillus
bin.5	Iteration 2	37.93	37.93	0	0	294521	294835	d__Bacteria;p__Firmicutes;c__Bacilli;o__Bacillales;f__Bacillaceae;g__Bacillus;s__Bacillus
bin.7	Iteration 1	95.96	96.11	8.97	44.23	139129	145301	d__Bacteria;p__Proteobacteria;c__Gammaproteobacteria;o__Enterobacterales;f__Enterobacteriaceae;g__Escherichia;s__Escherichia
bin.8	Iteration 5	20.22	22.68	0	0.55	34762	34369	d__Bacteria;p__Firmicutes;c__Bacilli;o__Lactobacillales;f__Lactobacillaceae;g__Limosilactobacillus;s__Limosilactobacillus fermentum
bin.9	Iteration 9	99.41	99.41	0.08	0.57	395148	379717	d__Bacteria;p__Firmicutes;c__Bacilli;o__Staphylococcales;f__Staphylococcaceae;g__Staphylococcus;s__Staphylococcus
bin.10	Iteration 7	99.68	99.68	0.61	0.66	452603	492616	d__Bacteria;p__Proteobacteria;c__Gammaproteobacteria;o__Pseudomonadales;f__Pseudomonadaceae;g__Pseudomonas;s__Pseudomonas
bin.11	Iteration 1	47.91	48.09	0	0	52944	53624	d__Bacteria;p__Firmicutes;c__Bacilli;o__Lactobacillales;f__Lactobacillaceae;g__Limosilactobacillus;s__Limosilactobacillus
bin.12	Iteration 10	43.07	43.2	0	0.4	238755	242866	d__Bacteria;p__Firmicutes;c__Bacilli;o__Lactobacillales;f__Enterococcaceae;g__Enterococcus;s__Enterococcus faecalis
bin.13	Iteration 10	37.93	37.93	0	0	882880	883447	d__Bacteria;p__Firmicutes;c__Bacilli;o__Lactobacillales;f__Enterococcaceae;g__Enterococcus;s__Enterococcus faecalis
bin.14	Iteration 1	36.21	36.21	0	0	325138	325495	d__Bacteria;p__Firmicutes;c__Bacilli;o__Bacillales;f__Bacillaceae;g__Bacillus;s__Bacillus
bin.15	Iteration 7	95.69	66.67	0.04	58.33	224522	225012	d__Bacteria;p__Proteobacteria;c__Gammaproteobacteria;o__Enterobacterales;f__Enterobacteriaceae;g__Salmonella;s__Salmonella
